# Supplementary material for: Genetic Identification of Potential Drug Targets for Dental Caries: A Mendelian Randomization Study
Source: Health Sci Rep. 2026 May 18;9(5):e72546. doi: 10.1002/hsr2.72546 (PMC13183778; doi:10.1002/hsr2.72546)
Supplement: Supplementary file 17 — Table S1: Results of the three Mendelian randomization methods in the discovery phase. [file HSR2-9-e72546-s014.xlsx]

## Sheet: table.MRresult
Gene	method	nsnp	b	se	pval	lo_ci	up_ci	or	or_lci95	or_uci95
DHRS7	MR Egger	7	-0.00100453	0.000705316	0.213682	-0.00238695	0.000377887	0.998996	0.997616	1.00038
DHRS7	Weighted median	7	-0.00126777	0.000528695	0.0164884	-0.00230401	-0.000231527	0.998733	0.997699	0.999769
DHRS7	Inverse variance weighted	7	-0.00129587	0.000487572	0.00786525	-0.00225151	-0.000340228	0.998705	0.997751	0.99966
PYGB	MR Egger	6	0.000662802	0.000455284	0.219155	-0.000229554	0.00155516	1.00066	0.99977	1.00156
PYGB	Weighted median	6	0.000719635	0.000377633	0.0566965	-2.0527e-05	0.0014598	1.00072	0.999979	1.00146
PYGB	Inverse variance weighted	6	0.000746945	0.000270368	0.00573257	0.000217024	0.00127687	1.00075	1.00022	1.00128
ZBTB47	MR Egger	4	0.000538947	0.000896668	0.608851	-0.00121852	0.00229642	1.00054	0.998782	1.0023
ZBTB47	Weighted median	4	0.00133852	0.000543783	0.0138356	0.000272709	0.00240434	1.00134	1.00027	1.00241
ZBTB47	Inverse variance weighted	4	0.00157358	0.000520176	0.00248562	0.000554033	0.00259312	1.00157	1.00055	1.0026
TNFRSF10B	MR Egger	4	0.000836398	0.000765556	0.388645	-0.000664091	0.00233689	1.00084	0.999336	1.00234
TNFRSF10B	Weighted median	4	0.00121823	0.000465588	0.00888249	0.000305679	0.00213078	1.00122	1.00031	1.00213
TNFRSF10B	Inverse variance weighted	4	0.00124376	0.000455854	0.00636384	0.000350288	0.00213724	1.00124	1.00035	1.00214
FAM210B	MR Egger	8	0.00118411	0.000862712	0.218989	-0.000506806	0.00287502	1.00118	0.999493	1.00288
FAM210B	Weighted median	8	0.00124958	0.000658257	0.0576543	-4.06031e-05	0.00253976	1.00125	0.999959	1.00254
FAM210B	Inverse variance weighted	8	0.00147639	0.000550368	0.00730641	0.000397666	0.00255511	1.00148	1.0004	1.00256
CBFA2T3	MR Egger	3	0.00292895	0.00207525	0.392431	-0.00113855	0.00699644	1.00293	0.998862	1.00702
CBFA2T3	Weighted median	3	0.00242676	0.000970067	0.0123619	0.000525427	0.00432809	1.00243	1.00053	1.00434
CBFA2T3	Inverse variance weighted	3	0.00244881	0.000903363	0.00671277	0.000678216	0.0042194	1.00245	1.00068	1.00423
NAPG	MR Egger	3	-0.0004847	0.000959929	0.702326	-0.00236616	0.00139676	0.999515	0.997637	1.0014
NAPG	Weighted median	3	-0.00137438	0.000343966	6.45092e-05	-0.00204855	-0.000700204	0.998627	0.997954	0.9993
NAPG	Inverse variance weighted	3	-0.00141901	0.000328031	1.51947e-05	-0.00206195	-0.000776072	0.998582	0.99794	0.999224
DSC2	MR Egger	14	0.000885507	0.00111302	0.441724	-0.00129601	0.00306702	1.00089	0.998705	1.00307
DSC2	Weighted median	14	0.0012965	0.000601666	0.0311734	0.000117236	0.00247577	1.0013	1.00012	1.00248
DSC2	Inverse variance weighted	14	0.00115416	0.000438392	0.0084709	0.000294907	0.00201341	1.00115	1.00029	1.00202
EGLN1	MR Egger	3	0.00262437	0.000977767	0.227044	0.000707945	0.00454079	1.00263	1.00071	1.00455
EGLN1	Weighted median	3	0.00157288	0.000534273	0.00324033	0.000525707	0.00262006	1.00157	1.00053	1.00262
EGLN1	Inverse variance weighted	3	0.00157779	0.000531476	0.00299068	0.000536097	0.00261948	1.00158	1.00054	1.00262
ZSCAN9	MR Egger	3	-0.00156784	0.00166276	0.518699	-0.00482686	0.00169117	0.998433	0.995185	1.00169
ZSCAN9	Weighted median	3	-0.000924027	0.000362493	0.0108004	-0.00163451	-0.000213541	0.999076	0.998367	0.999786
ZSCAN9	Inverse variance weighted	3	-0.000951279	0.000331135	0.00406871	-0.0016003	-0.000302255	0.999049	0.998401	0.999698
ARHGAP24	MR Egger	4	5.07623e-05	0.00103663	0.965395	-0.00198104	0.00208256	1.00005	0.998021	1.00208
ARHGAP24	Weighted median	4	0.00109137	0.000452177	0.0157965	0.0002051	0.00197763	1.00109	1.00021	1.00198
ARHGAP24	Inverse variance weighted	4	0.00127324	0.000403588	0.00160608	0.000482207	0.00206427	1.00127	1.00048	1.00207
SNCA	MR Egger	9	-0.000972302	0.000779187	0.252211	-0.00249951	0.000554904	0.999028	0.997504	1.00056
SNCA	Weighted median	9	-0.00106493	0.000551481	0.0534775	-0.00214584	1.5968e-05	0.998936	0.997856	1.00002
SNCA	Inverse variance weighted	9	-0.0013045	0.000473635	0.00588288	-0.00223283	-0.000376179	0.998696	0.99777	0.999624
KCNMB1	MR Egger	5	0.000787154	0.000696735	0.340741	-0.000578446	0.00215275	1.00079	0.999422	1.00216
KCNMB1	Weighted median	5	0.000587497	0.000454191	0.195837	-0.000302717	0.00147771	1.00059	0.999697	1.00148
KCNMB1	Inverse variance weighted	5	0.00105937	0.000388379	0.00637835	0.000298146	0.00182059	1.00106	1.0003	1.00182
ALAD	MR Egger	4	0.00260336	0.00117664	0.157415	0.000297155	0.00490957	1.00261	1.0003	1.00492
ALAD	Weighted median	4	0.00217993	0.000841277	0.00956381	0.000531026	0.00382883	1.00218	1.00053	1.00384
ALAD	Inverse variance weighted	4	0.00199026	0.000762	0.00900425	0.000496742	0.00348378	1.00199	1.0005	1.00349
TIRAP	MR Egger	3	0.00466999	0.00222047	0.282556	0.000317863	0.00902211	1.00468	1.00032	1.00906
TIRAP	Weighted median	3	0.00388522	0.00113835	0.00064248	0.00165405	0.0061164	1.00389	1.00166	1.00614
TIRAP	Inverse variance weighted	3	0.00365932	0.00103334	0.000398219	0.00163398	0.00568467	1.00367	1.00164	1.0057
SYCP2L	MR Egger	4	0.000406954	0.000494654	0.497156	-0.000562567	0.00137648	1.00041	0.999438	1.00138
SYCP2L	Weighted median	4	0.000752432	0.000333469	0.024047	9.88327e-05	0.00140603	1.00075	1.0001	1.00141
SYCP2L	Inverse variance weighted	4	0.000844168	0.000326671	0.00976177	0.000203893	0.00148444	1.00084	1.0002	1.00149
LARP1	MR Egger	4	-0.00062792	0.00105879	0.613274	-0.00270314	0.0014473	0.999372	0.997301	1.00145
LARP1	Weighted median	4	-0.00127708	0.000502107	0.0109765	-0.00226121	-0.000292952	0.998724	0.997741	0.999707
LARP1	Inverse variance weighted	4	-0.00129694	0.000489393	0.00804693	-0.00225615	-0.000337727	0.998704	0.997746	0.999662
ZG16B	MR Egger	6	0.000774017	0.000709905	0.336856	-0.000617397	0.00216543	1.00077	0.999383	1.00217
ZG16B	Weighted median	6	0.000883702	0.000404339	0.0288489	9.11968e-05	0.00167621	1.00088	1.00009	1.00168
ZG16B	Inverse variance weighted	6	0.00101286	0.000362641	0.00522195	0.000302085	0.00172364	1.00101	1.0003	1.00173
NOD2	MR Egger	6	0.000304367	0.000582865	0.629122	-0.000838048	0.00144678	1.0003	0.999162	1.00145
NOD2	Weighted median	6	0.000954157	0.000334786	0.00437122	0.000297976	0.00161034	1.00095	1.0003	1.00161
NOD2	Inverse variance weighted	6	0.000829777	0.000295412	0.00497144	0.000250769	0.00140879	1.00083	1.00025	1.00141
NT5DC2	MR Egger	5	-0.0015002	0.00186487	0.479979	-0.00515534	0.00215494	0.998501	0.994858	1.00216
NT5DC2	Weighted median	5	-0.00131457	0.000498281	0.00833463	-0.0022912	-0.000337936	0.998686	0.997711	0.999662
NT5DC2	Inverse variance weighted	5	-0.00131849	0.000442777	0.00290355	-0.00218633	-0.000450645	0.998682	0.997816	0.999549
ZNF212	MR Egger	3	0.0013371	0.00102911	0.417601	-0.000679965	0.00335416	1.00134	0.99932	1.00336
ZNF212	Weighted median	3	0.0013162	0.000445838	0.0031553	0.000442355	0.00219004	1.00132	1.00044	1.00219
ZNF212	Inverse variance weighted	3	0.00131104	0.000431948	0.00240387	0.000464424	0.00215766	1.00131	1.00046	1.00216
MGMT	MR Egger	3	0.000786357	0.00072817	0.475553	-0.000640856	0.00221357	1.00079	0.999359	1.00222
MGMT	Weighted median	3	0.000743352	0.00025959	0.00418902	0.000234556	0.00125215	1.00074	1.00023	1.00125
MGMT	Inverse variance weighted	3	0.000743547	0.000259395	0.00415082	0.000235133	0.00125196	1.00074	1.00024	1.00125
CHST11	MR Egger	3	0.00120355	0.00372766	0.801181	-0.00610267	0.00850977	1.0012	0.993916	1.00855
CHST11	Weighted median	3	0.00275964	0.000979039	0.00482156	0.00084072	0.00467855	1.00276	1.00084	1.00469
CHST11	Inverse variance weighted	3	0.00243637	0.000866536	0.00492926	0.00073796	0.00413478	1.00244	1.00074	1.00414
MBOAT1	MR Egger	5	-0.000810371	0.000688023	0.323794	-0.0021589	0.000538155	0.99919	0.997843	1.00054
MBOAT1	Weighted median	5	-0.00106976	0.000475691	0.0245223	-0.00200211	-0.000137402	0.998931	0.998	0.999863
MBOAT1	Inverse variance weighted	5	-0.00112793	0.000425802	0.00807402	-0.00196251	-0.00029336	0.998873	0.998039	0.999707
JUN	MR Egger	8	-4.27624e-05	0.000819216	0.960065	-0.00164843	0.0015629	0.999957	0.998353	1.00156
JUN	Weighted median	8	-0.000967163	0.00047246	0.0406505	-0.00189318	-4.11407e-05	0.999033	0.998109	0.999959
JUN	Inverse variance weighted	8	-0.00113063	0.000413438	0.00624367	-0.00194097	-0.000320291	0.99887	0.998061	0.99968
GP5	MR Egger	3	0.00128618	0.00132485	0.509428	-0.00131053	0.0038829	1.00129	0.99869	1.00389
GP5	Weighted median	3	0.00220888	0.000892807	0.013358	0.000458973	0.00395878	1.00221	1.00046	1.00397
GP5	Inverse variance weighted	3	0.0021659	0.000833172	0.00933383	0.000532879	0.00379891	1.00217	1.00053	1.00381
P2RY13	MR Egger	8	-0.00112909	0.000605218	0.111358	-0.00231532	5.71389e-05	0.998872	0.997687	1.00006
P2RY13	Weighted median	8	-0.00121934	0.000432821	0.00484461	-0.00206767	-0.00037101	0.998781	0.997934	0.999629
P2RY13	Inverse variance weighted	8	-0.00103246	0.000386543	0.00756235	-0.00179009	-0.000274836	0.998968	0.998212	0.999725
ZNF320	MR Egger	5	-0.000171707	0.000765759	0.836981	-0.00167259	0.00132918	0.999828	0.998329	1.00133
ZNF320	Weighted median	5	0.000953025	0.00041486	0.0216064	0.000139898	0.00176615	1.00095	1.00014	1.00177
ZNF320	Inverse variance weighted	5	0.00111579	0.000418963	0.00773982	0.00029462	0.00193696	1.00112	1.00029	1.00194
ZNF28	MR Egger	4	0.000964391	0.0026096	0.747175	-0.00415042	0.0060792	1.00096	0.995858	1.0061
ZNF28	Weighted median	4	0.00228357	0.00109782	0.0375165	0.000131847	0.0044353	1.00229	1.00013	1.00445
ZNF28	Inverse variance weighted	4	0.00259394	0.00092636	0.00510801	0.000778274	0.00440961	1.0026	1.00078	1.00442
ITPRIPL2	MR Egger	3	0.00126211	0.000819262	0.366539	-0.000343645	0.00286786	1.00126	0.999656	1.00287
ITPRIPL2	Weighted median	3	0.00140811	0.000577877	0.0148223	0.00027547	0.00254075	1.00141	1.00028	1.00254
ITPRIPL2	Inverse variance weighted	3	0.00154934	0.000544088	0.00440529	0.000482923	0.00261575	1.00155	1.00048	1.00262
ZNF611	MR Egger	3	0.00343076	0.00371459	0.525275	-0.00384984	0.0107114	1.00344	0.996158	1.01077
ZNF611	Weighted median	3	0.00339441	0.00139124	0.0146932	0.00066759	0.00612124	1.0034	1.00067	1.00614
ZNF611	Inverse variance weighted	3	0.00356087	0.00123545	0.00394859	0.00113938	0.00598235	1.00357	1.00114	1.006
C12orf75	MR Egger	10	-0.000873403	0.000379499	0.0503556	-0.00161722	-0.000129585	0.999127	0.998384	0.99987
C12orf75	Weighted median	10	-0.000952002	0.000376713	0.0115	-0.00169036	-0.000213644	0.999048	0.998311	0.999786
C12orf75	Inverse variance weighted	10	-0.000928923	0.000305969	0.00239739	-0.00152862	-0.000329223	0.999072	0.998473	0.999671
