# Supplementary material for: Genetic Identification of Potential Drug Targets for Dental Caries: A Mendelian Randomization Study
Source: Health Sci Rep. 2026 May 18;9(5):e72546. doi: 10.1002/hsr2.72546 (PMC13183778; doi:10.1002/hsr2.72546)
Supplement: Supplementary file 18 — Table S2: Results of MR‐Egger intercept horizontal pleiotropy test at the discovery stage level. [file HSR2-9-e72546-s001.xlsx]

## Sheet: table.pleiotropy
Gene	egger_intercept	se	pval
DHRS7	-8.5768e-05	0.000150039	0.592304
PYGB	3.89131e-05	0.000169406	0.82959
ZBTB47	0.000317353	0.000224024	0.292298
TNFRSF10B	0.000133654	0.00020179	0.575867
FAM210B	5.70435e-05	0.000129661	0.675384
CBFA2T3	-8.41389e-05	0.000327401	0.83986
NAPG	-0.000347717	0.000335744	0.488848
DSC2	3.94472e-05	0.000150219	0.797315
EGLN1	-0.000345026	0.000270563	0.423366
ZSCAN9	0.000352774	0.000932312	0.769711
ARHGAP24	0.000396967	0.00031006	0.328866
SNCA	-6.52702e-05	0.000121563	0.607955
KCNMB1	9.82579e-05	0.000208794	0.67003
ALAD	-0.000150008	0.000211632	0.551922
TIRAP	-0.000137313	0.000267023	0.697625
SYCP2L	0.000252656	0.000214648	0.360276
LARP1	-0.000200641	0.000281578	0.550034
ZG16B	6.83527e-05	0.000174654	0.715483
NOD2	0.000201689	0.000192878	0.354733
NT5DC2	6.72858e-05	0.000670796	0.926428
ZNF212	-8.01347e-06	0.000274393	0.981413
MGMT	-2.48685e-05	0.000395245	0.959997
CHST11	0.00019523	0.000562945	0.787482
MBOAT1	-9.24829e-05	0.000157389	0.598096
JUN	-0.000242313	0.000157531	0.17492
GP5	0.000201875	0.000236381	0.55002
P2RY13	2.71413e-05	0.000127875	0.83894
ZNF320	0.000351223	0.00018063	0.147073
ZNF28	0.000210633	0.000315344	0.572929
ITPRIPL2	0.000132423	0.00023953	0.67849
ZNF611	1.43786e-05	0.000387146	0.976367
C12orf75	-2.74996e-05	0.000111199	0.810904
