# Supplementary material for: Genetic Identification of Potential Drug Targets for Dental Caries: A Mendelian Randomization Study
Source: Health Sci Rep. 2026 May 18;9(5):e72546. doi: 10.1002/hsr2.72546 (PMC13183778; doi:10.1002/hsr2.72546)
Supplement: Supplementary file 19 — Table S3: Results of heterogeneity test at the discovery phase. [file HSR2-9-e72546-s015.xlsx]

## Sheet: table.heterogeneity
Gene	method	Q	Q_df	Q_pval
CHST11	MR Egger	1.67624	1	0.195424
ZNF212	MR Egger	1.40947	1	0.235144
ITPRIPL2	MR Egger	1.35547	1	0.244324
ZNF320	Inverse variance weighted	4.74566	4	0.314403
TIRAP	MR Egger	0.95081	1	0.329513
ALAD	MR Egger	2.19176	2	0.334246
P2RY13	MR Egger	6.38607	6	0.381359
CHST11	Inverse variance weighted	1.87785	2	0.391048
KCNMB1	MR Egger	2.92052	3	0.404043
ZBTB47	Inverse variance weighted	2.8964	3	0.407876
ITPRIPL2	Inverse variance weighted	1.76976	2	0.412764
EGLN1	Inverse variance weighted	1.7404	2	0.418867
ALAD	Inverse variance weighted	2.74235	3	0.433079
JUN	Inverse variance weighted	6.90378	7	0.438967
LARP1	MR Egger	1.59343	2	0.450807
PYGB	MR Egger	3.49864	4	0.478086
P2RY13	Inverse variance weighted	6.43402	7	0.49008
ZNF212	Inverse variance weighted	1.41067	2	0.493942
KCNMB1	Inverse variance weighted	3.14198	4	0.534353
C12orf75	MR Egger	6.95161	8	0.541862
NAPG	Inverse variance weighted	1.22443	2	0.542148
TIRAP	Inverse variance weighted	1.21525	2	0.544644
LARP1	Inverse variance weighted	2.10117	3	0.551675
SYCP2L	Inverse variance weighted	2.02286	3	0.567676
FAM210B	MR Egger	4.8129	6	0.568025
GP5	MR Egger	0.319785	1	0.571737
ZG16B	MR Egger	2.89937	4	0.574805
ARHGAP24	Inverse variance weighted	1.92988	3	0.587088
GP5	Inverse variance weighted	1.04915	2	0.591808
ZNF611	MR Egger	0.280781	1	0.596189
JUN	MR Egger	4.53774	6	0.604311
PYGB	Inverse variance weighted	3.5514	5	0.615625
C12orf75	Inverse variance weighted	7.01277	9	0.63579
ZBTB47	MR Egger	0.88965	2	0.640936
FAM210B	Inverse variance weighted	5.00644	7	0.659177
NOD2	Inverse variance weighted	3.15407	5	0.676247
ZG16B	Inverse variance weighted	3.05253	5	0.691887
NAPG	MR Egger	0.151837	1	0.696786
SNCA	MR Egger	4.6873	7	0.698061
TNFRSF10B	MR Egger	0.702746	2	0.703721
DSC2	MR Egger	8.95137	12	0.707078
NOD2	MR Egger	2.06062	4	0.724611
SYCP2L	MR Egger	0.637353	2	0.727111
EGLN1	MR Egger	0.114231	1	0.735378
NT5DC2	MR Egger	1.23576	3	0.744442
SNCA	Inverse variance weighted	4.97559	8	0.760182
ZNF28	MR Egger	0.538	2	0.764143
TNFRSF10B	Inverse variance weighted	1.14144	3	0.767081
DSC2	Inverse variance weighted	9.02033	13	0.771406
MGMT	MR Egger	0.0618112	1	0.803656
ZNF28	Inverse variance weighted	0.984152	3	0.805087
ZNF320	MR Egger	0.964862	3	0.809753
DHRS7	MR Egger	2.24493	5	0.814321
DHRS7	Inverse variance weighted	2.5717	6	0.860359
ARHGAP24	MR Egger	0.290728	2	0.864707
ZNF611	Inverse variance weighted	0.282161	2	0.868419
NT5DC2	Inverse variance weighted	1.24582	4	0.870499
MBOAT1	MR Egger	0.591375	3	0.898404
MBOAT1	Inverse variance weighted	0.936656	4	0.919244
ZSCAN9	Inverse variance weighted	0.147051	2	0.929112
ZSCAN9	MR Egger	0.00387504	1	0.950364
CBFA2T3	Inverse variance weighted	0.0660557	2	0.967512
MGMT	Inverse variance weighted	0.06577	2	0.96765
CBFA2T3	MR Egger	1.15722e-05	1	0.997286
