# Supplementary material for: Genetic Identification of Potential Drug Targets for Dental Caries: A Mendelian Randomization Study
Source: Health Sci Rep. 2026 May 18;9(5):e72546. doi: 10.1002/hsr2.72546 (PMC13183778; doi:10.1002/hsr2.72546)
Supplement: Supplementary file 20 — Table S4: Results of the three Mendelian randomization methods in the replication phase. [file HSR2-9-e72546-s023.xlsx]

## Sheet: table.MRresult
exposure	method	nsnp	b	se	pval	lo_ci	up_ci	or	or_lci95	or_uci95
EIF4G3	MR Egger	4	0.0632791	0.0685609	0.453462	-0.0711002	0.197658	1.06532	0.931369	1.21855
EIF4G3	Weighted median	4	0.0638101	0.0311136	0.0402793	0.00282739	0.124793	1.06589	1.00283	1.13291
EIF4G3	Inverse variance weighted	4	0.0680711	0.0327334	0.0375656	0.0039137	0.132228	1.07044	1.00392	1.14137
EIF4G3	Simple mode	4	0.0580013	0.0531725	0.355129	-0.0462169	0.162219	1.05972	0.954835	1.17612
EIF4G3	Weighted mode	4	0.0630893	0.0324002	0.146677	-0.000415154	0.126594	1.06512	0.999585	1.13496
PREX1	MR Egger	3	-0.115974	0.206729	0.674531	-0.521164	0.289216	0.890498	0.593829	1.33538
PREX1	Weighted median	3	0.139191	0.0542039	0.0102313	0.0329512	0.245431	1.14934	1.0335	1.27817
PREX1	Inverse variance weighted	3	0.145654	0.0514801	0.00466452	0.0447533	0.246555	1.1568	1.04577	1.27961
PREX1	Simple mode	3	0.131113	0.0758181	0.225894	-0.0174903	0.279717	1.1401	0.982662	1.32275
PREX1	Weighted mode	3	0.142975	0.0607779	0.142951	0.0238506	0.2621	1.1537	1.02414	1.29966
EDAR	MR Egger	5	0.0300435	0.107222	0.797535	-0.180111	0.240198	1.0305	0.835178	1.2715
EDAR	Weighted median	5	-0.0444817	0.0404173	0.271088	-0.1237	0.0347362	0.956493	0.883645	1.03535
EDAR	Inverse variance weighted	5	-0.0629518	0.0313159	0.0444083	-0.124331	-0.00157257	0.938989	0.883087	0.998429
EDAR	Simple mode	5	-0.04145	0.0587776	0.519584	-0.156654	0.073754	0.959397	0.855	1.07654
EDAR	Weighted mode	5	-0.0380181	0.0585897	0.551785	-0.152854	0.0768178	0.962695	0.858255	1.07985
ADRA2A	MR Egger	3	0.0420791	0.264488	0.899558	-0.476318	0.560477	1.04298	0.621066	1.75151
ADRA2A	Weighted median	3	-0.0874344	0.0514095	0.0889911	-0.188197	0.0133282	0.916279	0.828451	1.01342
ADRA2A	Inverse variance weighted	3	-0.103408	0.0449057	0.0212906	-0.191423	-0.0153933	0.901759	0.825783	0.984725
ADRA2A	Simple mode	3	-0.0862329	0.0589914	0.281294	-0.201856	0.0293901	0.917381	0.817213	1.02983
ADRA2A	Weighted mode	3	-0.0848433	0.0614526	0.30144	-0.20529	0.0356038	0.918656	0.814411	1.03625
ZFYVE19	MR Egger	7	-0.0201279	0.133381	0.88595	-0.281555	0.241299	0.980073	0.75461	1.2729
ZFYVE19	Weighted median	7	0.0720443	0.0314663	0.0220461	0.0103704	0.133718	1.0747	1.01042	1.14307
ZFYVE19	Inverse variance weighted	7	0.0630974	0.0305075	0.038616	0.00330261	0.122892	1.06513	1.00331	1.13076
ZFYVE19	Simple mode	7	0.129362	0.04783	0.035358	0.0356152	0.223109	1.1381	1.03626	1.24996
ZFYVE19	Weighted mode	7	0.0826418	0.0407597	0.0889666	0.00275283	0.162531	1.08615	1.00276	1.17648
BBS10	MR Egger	3	-0.0963398	0.110264	0.542841	-0.312457	0.119778	0.908155	0.731647	1.12725
BBS10	Weighted median	3	-0.0452141	0.021168	0.0326821	-0.0867033	-0.00372487	0.955793	0.916949	0.996282
BBS10	Inverse variance weighted	3	-0.0481301	0.0207386	0.0202978	-0.0887778	-0.00748242	0.95301	0.915049	0.992546
BBS10	Simple mode	3	-0.0331922	0.035	0.44305	-0.101792	0.0354079	0.967353	0.903217	1.03604
BBS10	Weighted mode	3	-0.0449036	0.0212213	0.168597	-0.0864974	-0.00330984	0.95609	0.917138	0.996696
TUBB	MR Egger	3	0.287228	0.670301	0.742273	-1.02656	1.60102	1.33273	0.358236	4.95808
TUBB	Weighted median	3	0.0689536	0.0351083	0.0495273	0.000141293	0.137766	1.07139	1.00014	1.14771
TUBB	Inverse variance weighted	3	0.0731263	0.032657	0.0251417	0.00911847	0.137134	1.07587	1.00916	1.14698
TUBB	Simple mode	3	0.0580946	0.048116	0.350697	-0.0362128	0.152402	1.05982	0.964435	1.16463
TUBB	Weighted mode	3	0.0588243	0.0400104	0.279298	-0.0195961	0.137245	1.06059	0.980595	1.14711
TCTN1	MR Egger	5	-0.0338035	0.103868	0.76622	-0.237384	0.169777	0.966761	0.788688	1.18504
TCTN1	Weighted median	5	-0.0681941	0.036671	0.0629392	-0.140069	0.003681	0.934079	0.869298	1.00369
TCTN1	Inverse variance weighted	5	-0.0654278	0.0290978	0.0245414	-0.122459	-0.00839607	0.936667	0.884742	0.991639
TCTN1	Simple mode	5	-0.111641	0.0539014	0.107083	-0.217288	-0.00599442	0.894365	0.804698	0.994024
TCTN1	Weighted mode	5	-0.0461331	0.0412144	0.325666	-0.126913	0.0346471	0.954915	0.88081	1.03525
CBLL1-AS1	MR Egger	3	-0.0483984	0.0514496	0.519448	-0.14924	0.0524427	0.952754	0.861363	1.05384
CBLL1-AS1	Weighted median	3	0.0175894	0.00980308	0.0727704	-0.00162469	0.0368034	1.01774	0.998377	1.03749
CBLL1-AS1	Inverse variance weighted	3	0.0179124	0.00875461	0.0407512	0.000753357	0.0350714	1.01807	1.00075	1.03569
CBLL1-AS1	Simple mode	3	0.0316092	0.0158061	0.183529	0.000629263	0.0625892	1.03211	1.00063	1.06459
CBLL1-AS1	Weighted mode	3	0.0115165	0.0108518	0.399788	-0.00975314	0.0327861	1.01158	0.990294	1.03333
