# Supplementary material for: Genetic Identification of Potential Drug Targets for Dental Caries: A Mendelian Randomization Study
Source: Health Sci Rep. 2026 May 18;9(5):e72546. doi: 10.1002/hsr2.72546 (PMC13183778; doi:10.1002/hsr2.72546)
Supplement: Supplementary file 21 — Table S5: Results of MR‐Egger intercept horizontal pleiotropy test at the replication stage level. [file HSR2-9-e72546-s017.xlsx]

## Sheet: table.pleiotropy
Gene	egger_intercept	se	pval
EIF4G3	0.000984831	0.0114414	0.939247
PREX1	0.0451843	0.0347758	0.417594
EDAR	-0.0112902	0.0124498	0.431335
ADRA2A	-0.0131497	0.0235585	0.675898
ZFYVE19	0.0275886	0.0429138	0.548617
BBS10	0.0163416	0.036709	0.733367
TUBB	-0.0661998	0.207009	0.802958
TCTN1	-0.00364844	0.0114763	0.771397
CBLL1-AS1	0.0349346	0.02671	0.41556
