# Supplementary material for: Genetic Identification of Potential Drug Targets for Dental Caries: A Mendelian Randomization Study
Source: Health Sci Rep. 2026 May 18;9(5):e72546. doi: 10.1002/hsr2.72546 (PMC13183778; doi:10.1002/hsr2.72546)
Supplement: Supplementary file 22 — Table S6: Results of heterogeneity test at the replication phase. [file HSR2-9-e72546-s013.xlsx]

## Sheet: table.heterogeneity
Gene	method	Q	Q_df	Q_pval
EIF4G3	MR Egger	3.55239	2	0.169281
EIF4G3	Inverse variance weighted	3.56555	3	0.312359
PREX1	MR Egger	0.731152	1	0.39251
PREX1	Inverse variance weighted	2.41934	2	0.298296
EDAR	MR Egger	1.80065	3	0.614793
EDAR	Inverse variance weighted	2.62305	4	0.622746
ADRA2A	MR Egger	0.170051	1	0.680067
ADRA2A	Inverse variance weighted	0.48161	2	0.785995
ZFYVE19	MR Egger	9.45194	5	0.0923396
ZFYVE19	Inverse variance weighted	10.2332	6	0.115167
BBS10	MR Egger	0.853391	1	0.355595
BBS10	Inverse variance weighted	1.05156	2	0.591093
TUBB	MR Egger	0.522315	1	0.469856
TUBB	Inverse variance weighted	0.624581	2	0.731769
TCTN1	MR Egger	3.16447	3	0.366956
TCTN1	Inverse variance weighted	3.27108	4	0.513528
CBLL1-AS1	MR Egger	0.257676	1	0.611721
CBLL1-AS1	Inverse variance weighted	1.96834	2	0.373748
